# Supplementary material for: Collective behaviors of Drosophila-derived retinal progenitors in controlled microenvironments
Source: PLoS One. 2019 Dec 13;14(12):e0226250. doi: 10.1371/journal.pone.0226250 (PMC6910854; doi:10.1371/journal.pone.0226250)
Supplement: S1 Table — Full set of computational solutions to transport within the microfluidic device and summary of experimental data. (XLSX) [file pone.0226250.s001.xlsx]

## Sheet: Conc
FGF Concentration		GRADIENT		FGF	GRADIENT			GRADIENT			Gradient			Gradient			gradient			gradient			gradient
Position	t=1	t=1	Position	t=2hrs	t=2	Position	t=3hrs	t=3	Position	t=4hrs	t=4	Position	t=5hrs	t=5	Position	t=6hrs	t=6	Position	t=7hrs	t=7	Position	t=8hrs	t=8
0	0	0	0	0	0	0	0	0	0	0		0	0		0	0		0	0		0	0
0.1	0.0176089	0.176089	0.1	0.0312501	0.312501	0.1	0.041795	0.41795	0.1	0.0497918	0.497918	0.1	0.0558587	0.558587	0.1	0.06026	0.6026	0.1	0.0635062	0.635062	0.1	0.0658521	0.658521
0.2	0.033966	0.163571	0.2	0.0602695	0.290194	0.2	0.0806115	0.388165	0.2	0.0960364	0.462446	0.2	0.107777	0.519181	0.2	0.116208	0.559476	0.2	0.122483	0.589763	0.2	0.127005	0.611528
0.3	0.0491517	0.151857	0.3	0.0872333	0.269637	0.3	0.116659	0.360474	0.3	0.138983	0.429462	0.3	0.155874	0.480974	0.3	0.168199	0.519912	0.3	0.177251	0.547683	0.3	0.183799	0.567944
0.4	0.0632667	0.14115	0.4	0.112287	0.250538	0.4	0.15015	0.334914	0.4	0.178885	0.399019	0.4	0.200577	0.447023	0.4	0.216478	0.482792	0.4	0.228119	0.508679	0.4	0.236546	0.527468
0.5	0.0763937	0.131271	0.5	0.135578	0.232912	0.5	0.181278	0.311278	0.5	0.215966	0.370813	0.5	0.24212	0.415431	0.5	0.261322	0.448442	0.5	0.275369	0.472506	0.5	0.285537	0.489912
0.6	0.0886119	0.122182	0.6	0.157245	0.216663	0.6	0.210223	0.289452	0.6	0.250438	0.344719	0.6	0.280736	0.386165	0.6	0.302985	0.416629	0.6	0.319267	0.438973	0.6	0.331045	0.455074
0.7	0.0999953	0.113834	0.7	0.177415	0.201706	0.7	0.237155	0.269315	0.7	0.282498	0.3206	0.7	0.316642	0.359056	0.7	0.341703	0.387176	0.7	0.360056	0.407894	0.7	0.373321	0.422765
0.8	0.110613	0.10618	0.8	0.196211	0.187956	0.8	0.26223	0.250754	0.8	0.312331	0.298331	0.8	0.350038	0.333963	0.8	0.377694	0.359913	0.8	0.397966	0.379097	0.8	0.412602	0.392808
0.9	0.120531	0.0991754	0.9	0.213744	0.175333	0.9	0.285596	0.233662	0.9	0.34011	0.277787	0.9	0.381113	0.310748	0.9	0.411162	0.334681	0.9	0.433208	0.352422	0.9	0.449106	0.365038
1	0.129808	0.0927761	1	0.23012	0.163759	1	0.30739	0.217936	1	0.365994	0.258849	1	0.410041	0.289283	1	0.442296	0.311336	1	0.46598	0.327717	1	0.483036	0.3393
1.1	0.138503	0.086941	1.1	0.245436	0.15316	1.1	0.327738	0.203481	1.1	0.390135	0.241403	1.1	0.436986	0.269449	1.1	0.47127	0.289741	1.1	0.496464	0.304841	1.1	0.514581	0.315449
1.2	0.146666	0.0816307	1.2	0.259783	0.143466	1.2	0.346759	0.190205	1.2	0.412669	0.22534	1.2	0.462099	0.251131	1.2	0.498247	0.269774	1.2	0.52483	0.283663	1.2	0.543916	0.293351
1.3	0.154346	0.0768079	1.3	0.273244	0.134612	1.3	0.364561	0.178025	1.3	0.433724	0.210555	1.3	0.485521	0.234221	1.3	0.523379	0.251319	1.3	0.551236	0.264059	1.3	0.571204	0.272879
1.4	0.16159	0.0724373	1.4	0.285897	0.126534	1.4	0.381247	0.166859	1.4	0.453419	0.196952	1.4	0.507383	0.218619	1.4	0.546806	0.23427	1.4	0.575827	0.245914	1.4	0.596595	0.253917
1.5	0.168439	0.0684859	1.5	0.297815	0.119174	1.5	0.39691	0.156633	1.5	0.471863	0.184437	1.5	0.527806	0.204226	1.5	0.568659	0.218527	1.5	0.59874	0.229122	1.5	0.620231	0.236355
1.6	0.174931	0.0649226	1.6	0.309062	0.112479	1.6	0.411638	0.147278	1.6	0.489156	0.172926	1.6	0.546901	0.190955	1.6	0.589058	0.203998	1.6	0.620098	0.213581	1.6	0.64224	0.220092
1.7	0.181103	0.0617181	1.7	0.319702	0.106396	1.7	0.425511	0.138726	1.7	0.50539	0.162339	1.7	0.564773	0.178722	1.7	0.608118	0.190595	1.7	0.640018	0.199201	1.7	0.662743	0.205033
1.8	0.186987	0.0588454	1.8	0.32979	0.100878	1.8	0.438602	0.130917	1.8	0.52065	0.152605	1.8	0.581518	0.167449	1.8	0.625942	0.178236	1.8	0.658607	0.185894	1.8	0.681852	0.19109
1.9	0.192615	0.056279	1.9	0.339378	0.095881	1.9	0.450982	0.123793	1.9	0.535016	0.143655	1.9	0.597225	0.157067	1.9	0.642626	0.166842	1.9	0.675965	0.173581	1.9	0.69967	0.17818
2	0.198015	0.0539953	2	0.348514	0.0913637	2	0.462712	0.117301	2	0.548559	0.13543	2	0.611976	0.14751	2	0.65826	0.156339	2	0.692184	0.162189	2	0.716293	0.166228
2.1	0.203212	0.0519723	2.1	0.357243	0.0872878	2.1	0.473851	0.111391	2.1	0.561346	0.127873	2.1	0.625848	0.138718	2.1	0.672925	0.146657	2.1	0.707349	0.151651	2.1	0.731809	0.15516
2.2	0.208231	0.0501895	2.2	0.365605	0.0836182	2.2	0.484452	0.106016	2.2	0.573439	0.120935	2.2	0.638911	0.130637	2.2	0.686698	0.137729	2.2	0.721539	0.141902	2.2	0.7463	0.144909
2.3	0.213094	0.0486279	2.3	0.373637	0.0803221	2.3	0.494566	0.101131	2.3	0.584897	0.114571	2.3	0.651233	0.123215	2.3	0.699647	0.129489	2.3	0.734828	0.132886	2.3	0.759842	0.135415
2.4	0.217821	0.0472698	2.4	0.381374	0.0773696	2.4	0.504235	0.0966971	2.4	0.595771	0.10874	2.4	0.662873	0.116402	2.4	0.711835	0.121879	2.4	0.747283	0.124548	2.4	0.772504	0.126619
2.5	0.222431	0.0460985	2.5	0.388847	0.074733	2.5	0.513503	0.0926753	2.5	0.606111	0.103405	2.5	0.673888	0.110153	2.5	0.723319	0.114841	2.5	0.758967	0.116839	2.5	0.78435	0.118467
2.6	0.226941	0.045099	2.6	0.396086	0.0723871	2.6	0.522406	0.0890303	2.6	0.615965	0.0985338	2.6	0.684331	0.104423	2.6	0.734152	0.108325	2.6	0.769938	0.109712	2.6	0.795441	0.110911
2.7	0.231366	0.0442569	2.7	0.403117	0.0703085	2.7	0.530979	0.0857292	2.7	0.625374	0.0940938	2.7	0.694247	0.0991665	2.7	0.74438	0.102282	2.7	0.78025	0.103124	2.7	0.805832	0.103904
2.8	0.235722	0.0435595	2.8	0.409964	0.0684761	2.8	0.539253	0.0827418	2.8	0.634379	0.0900556	2.8	0.703682	0.0943426	2.8	0.754047	0.096672	2.8	0.789954	0.0970344	2.8	0.815572	0.0974062
2.9	0.240022	0.0429951	2.9	0.416651	0.0668701	2.9	0.547257	0.0800403	2.9	0.643018	0.08639	2.9	0.712673	0.0899098	2.9	0.763193	0.0914576	2.9	0.799094	0.0914037	2.9	0.82471	0.0913786
3	0.244277	0.0425531	3	0.423199	0.0654728	3	0.555017	0.0775995	3	0.651325	0.0830681	3	0.721255	0.085829	3	0.771854	0.0866085	3	0.807714	0.0861961	3	0.833289	0.0857867
3.1	0.248499	0.0422244	3.1	0.429626	0.0642674	3.1	0.562557	0.0753969	3.1	0.659331	0.0800603	3.1	0.729462	0.0820636	3.1	0.780064	0.0820994	3.1	0.815852	0.0813771	3.1	0.841349	0.0805988
3.2	0.2527	0.042001	3.2	0.435949	0.0632387	3.2	0.569898	0.0734121	3.2	0.667065	0.0773366	3.2	0.73732	0.0785803	3.2	0.787855	0.0779098	3.2	0.823543	0.0769147	3.2	0.848927	0.0757858
3.3	0.256887	0.0418762	3.3	0.442187	0.0623723	3.3	0.577061	0.0716272	3.3	0.674552	0.0748665	3.3	0.744855	0.0753496	3.3	0.795257	0.0740233	3.3	0.830821	0.0727787	3.3	0.856059	0.0713207
3.4	0.261072	0.0418446	3.4	0.448352	0.0616548	3.4	0.584063	0.0700264	3.4	0.681814	0.0726195	3.4	0.752089	0.0723466	3.4	0.8023	0.0704263	3.4	0.837715	0.0689411	3.4	0.862777	0.0671785
3.5	0.265262	0.0419015	3.5	0.454459	0.0610739	3.5	0.590923	0.0685958	3.5	0.68887	0.070566	3.5	0.759045	0.069551	3.5	0.80901	0.0671068	3.5	0.844253	0.0653764	3.5	0.869111	0.0633358
3.6	0.269466	0.0420435	3.6	0.460521	0.0606176	3.6	0.597655	0.0673229	3.6	0.695738	0.0686779	3.6	0.765739	0.0669475	3.6	0.815415	0.0640528	3.6	0.850459	0.0620611	3.6	0.875088	0.0597707
3.7	0.273693	0.0422674	3.7	0.466549	0.060275	3.7	0.604275	0.0661963	3.7	0.702431	0.0669302	3.7	0.772192	0.0645249	3.7	0.821541	0.0612509	3.7	0.856356	0.0589744	3.7	0.880734	0.0564622
3.8	0.27795	0.0425707	3.8	0.472552	0.0600357	3.8	0.610795	0.0652053	3.8	0.708961	0.0653016	3.8	0.778419	0.0622756	3.8	0.827409	0.0586857	3.8	0.861966	0.0560979	3.8	0.886073	0.0533905
3.9	0.282245	0.0429508	3.9	0.478541	0.0598901	3.9	0.617229	0.0643396	3.9	0.715339	0.0637755	3.9	0.784439	0.060194	3.9	0.833043	0.0563388	3.9	0.867307	0.0534151	3.9	0.891127	0.0505368
4	0.286585	0.0434052	4	0.484524	0.0598293	4	0.623588	0.0635887	4	0.721573	0.0623407	4	0.790266	0.0582755	4	0.838462	0.0541889	4	0.872399	0.0509119	4	0.895915	0.0478831
4.1	0.290979	0.0439306	4.1	0.490509	0.0598455	4.1	0.629882	0.062942	4.1	0.727672	0.0609911	4.1	0.795918	0.0565145	4.1	0.843683	0.0522121	4.1	0.877256	0.0485757	4.1	0.900456	0.0454129
4.2	0.295431	0.0445233	4.2	0.496502	0.0599313	4.2	0.636121	0.0623884	4.2	0.733644	0.0597254	4.2	0.801408	0.054903	4.2	0.848721	0.0503836	4.2	0.881896	0.0463953	4.2	0.904768	0.0431108
4.3	0.299949	0.0451791	4.3	0.50251	0.0600806	4.3	0.642313	0.0619165	4.3	0.739499	0.0585455	4.3	0.806751	0.0534297	4.3	0.853589	0.0486787	4.3	0.886332	0.0443602	4.3	0.908864	0.0409626
4.4	0.304538	0.045893	4.4	0.508539	0.060288	4.4	0.648464	0.0615149	4.4	0.745244	0.0574554	4.4	0.811959	0.0520796	4.4	0.858297	0.0470753	4.4	0.890578	0.0424607	4.4	0.912759	0.0389557
4.5	0.309204	0.0466595	4.5	0.514594	0.060549	4.5	0.654581	0.0611725	4.5	0.75089	0.0564587	4.5	0.817042	0.0508344	4.5	0.862852	0.0455548	4.5	0.894647	0.0406872	4.5	0.916467	0.0370788
4.6	0.313951	0.0474732	4.6	0.52068	0.0608595	4.6	0.660669	0.0608787	4.6	0.756446	0.0555568	4.6	0.82201	0.0496743	4.6	0.867263	0.044104	4.6	0.89855	0.0390303	4.6	0.919999	0.0353217
4.7	0.318784	0.0483291	4.7	0.526801	0.0612162	4.7	0.666732	0.0606245	4.7	0.761921	0.0547478	4.7	0.826868	0.0485794	4.7	0.871534	0.0427152	4.7	0.902298	0.0374806	4.7	0.923367	0.0336755
4.8	0.323707	0.0492228	4.8	0.532963	0.0616157	4.8	0.672772	0.0604024	4.8	0.767323	0.0540251	4.8	0.831621	0.0475328	4.8	0.875673	0.0413852	4.8	0.905901	0.0360291	4.8	0.92658	0.032132
4.9	0.328722	0.0501518	4.9	0.539168	0.0620547	4.9	0.678793	0.0602069	4.9	0.772661	0.0533781	4.9	0.836273	0.0465221	4.9	0.879684	0.0401145	4.9	0.909367	0.034667	4.9	0.929649	0.0306837
5	0.333833	0.0511151	5	0.545421	0.0625296	5	0.684796	0.0600342	5	0.77794	0.0527934	5	0.840827	0.0455407	5	0.883575	0.0389046	5	0.912706	0.0333862	5	0.932581	0.0293236
5.1	0.339045	0.0521136	5.1	0.551725	0.0630363	5.1	0.690784	0.0598822	5.1	0.783166	0.0522554	5.1	0.845286	0.0445877	5.1	0.88735	0.0377574	5.1	0.915924	0.0321792	5.1	0.935385	0.0280451
5.2	0.34436	0.0531501	5.2	0.558082	0.0635707	5.2	0.696759	0.0597498	5.2	0.788341	0.0517495	5.2	0.849653	0.0436664	5.2	0.891018	0.0366724	5.2	0.919028	0.0310393	5.2	0.93807	0.0268424
5.3	0.349782	0.0542282	5.3	0.564495	0.0641284	5.3	0.702723	0.0596363	5.3	0.793467	0.0512625	5.3	0.853931	0.0427822	5.3	0.894582	0.0356474	5.3	0.922024	0.0299605	5.3	0.940641	0.0257096
5.4	0.355318	0.0553518	5.4	0.570965	0.0647051	5.4	0.708677	0.0595408	5.4	0.798546	0.0507838	5.4	0.858125	0.04194	5.4	0.89805	0.0346785	5.4	0.924918	0.0289375	5.4	0.943105	0.0246415
5.5	0.36097	0.0565245	5.5	0.577495	0.0652968	5.5	0.714623	0.059462	5.5	0.803576	0.0503058	5.5	0.862239	0.0411427	5.5	0.901426	0.0337606	5.5	0.927714	0.0279656	5.5	0.945468	0.0236331
5.6	0.366745	0.0577484	5.6	0.584085	0.0659002	5.6	0.720563	0.0593975	5.6	0.808559	0.0498245	5.6	0.866278	0.0403902	5.6	0.904715	0.0328878	5.6	0.930418	0.0270408	5.6	0.947736	0.0226801
5.7	0.372647	0.0590245	5.7	0.590736	0.0665123	5.7	0.726497	0.0593442	5.7	0.813492	0.0493386	5.7	0.870246	0.0396792	5.7	0.907921	0.0320541	5.7	0.933034	0.0261591	5.7	0.949914	0.0217783
5.8	0.378683	0.0603522	5.8	0.597449	0.0671305	5.8	0.732427	0.0592978	5.8	0.818377	0.0488492	5.8	0.874147	0.0390036	5.8	0.911046	0.0312539	5.8	0.935566	0.0253172	5.8	0.952006	0.0209239
5.9	0.384856	0.0617293	5.9	0.604225	0.0677526	5.9	0.738353	0.0592537	5.9	0.823213	0.0483587	5.9	0.877982	0.0383552	5.9	0.914094	0.0304827	5.9	0.938017	0.0245119	5.9	0.954018	0.0201135
6	0.391171	0.0631526	6	0.611062	0.0683767	6	0.744273	0.059207	6	0.828	0.0478697	6	0.881755	0.0377252	6	0.917068	0.029737	6	0.940391	0.0237402	6	0.955952	0.019344
6.1	0.397633	0.064618	6.1	0.617962	0.0690011	6.1	0.750189	0.0591529	6.1	0.832739	0.0473835	6.1	0.885465	0.0371053	6.1	0.919969	0.0290152	6.1	0.942691	0.0229994	6.1	0.957813	0.0186124
6.2	0.404245	0.0661212	6.2	0.624925	0.069624	6.2	0.756097	0.0590875	6.2	0.837429	0.0468995	6.2	0.889114	0.0364893	6.2	0.922801	0.0283163	6.2	0.94492	0.0222872	6.2	0.959605	0.0179157
6.3	0.411011	0.0676585	6.3	0.631949	0.0702434	6.3	0.761998	0.0590076	6.3	0.84207	0.0464163	6.3	0.892701	0.0358737	6.3	0.925565	0.0276393	6.3	0.94708	0.0216015	6.3	0.96133	0.0172515
6.4	0.417933	0.0692279	6.4	0.639035	0.0708568	6.4	0.767889	0.0589108	6.4	0.846663	0.0459321	6.4	0.896227	0.0352575	6.4	0.928263	0.0269822	6.4	0.949174	0.0209406	6.4	0.962992	0.0166171
6.5	0.425016	0.0708293	6.5	0.646181	0.0714609	6.5	0.773769	0.0587955	6.5	0.851208	0.0454464	6.5	0.899691	0.0346416	6.5	0.930897	0.0263416	6.5	0.951204	0.0203028	6.5	0.964593	0.0160104
6.6	0.432263	0.0724642	6.6	0.653386	0.0720521	6.6	0.779635	0.0586599	6.6	0.855704	0.0449596	6.6	0.903094	0.0340266	6.6	0.933469	0.0257136	6.6	0.953173	0.0196865	6.6	0.966136	0.0154296
6.7	0.439676	0.0741345	6.7	0.660649	0.0726267	6.7	0.785485	0.0585026	6.7	0.860151	0.0444721	6.7	0.906435	0.0334128	6.7	0.935978	0.0250952	6.7	0.955082	0.0190902	6.7	0.967623	0.0148727
6.8	0.44726	0.0758414	6.8	0.667967	0.0731817	6.8	0.791317	0.0583222	6.8	0.864549	0.0439827	6.8	0.909715	0.0327995	6.8	0.938427	0.0244852	6.8	0.956933	0.0185126	6.8	0.969057	0.0143384
6.9	0.455019	0.0775841	6.9	0.675338	0.0737146	6.9	0.797129	0.0581178	6.9	0.868898	0.0434874	6.9	0.912934	0.0321868	6.9	0.940815	0.0238844	6.9	0.958728	0.0179525	6.9	0.970439	0.0138248
7	0.462955	0.0793597	7	0.682761	0.0742238	7	0.802918	0.0578886	7	0.873196	0.0429809	7	0.916091	0.0315753	7	0.943145	0.0232941	7	0.960469	0.0174087	7	0.971772	0.0133307
7.1	0.471071	0.0811653	7.1	0.690231	0.0747073	7.1	0.808681	0.0576344	7.1	0.877442	0.0424581	7.1	0.919188	0.0309663	7.1	0.945416	0.0227147	7.1	0.962157	0.0168803	7.1	0.973058	0.0128546
7.2	0.479371	0.0829989	7.2	0.697748	0.0751629	7.2	0.814417	0.0573547	7.2	0.881634	0.0419165	7.2	0.922224	0.0303607	7.2	0.947631	0.0221455	7.2	0.963794	0.0163663	7.2	0.974297	0.0123956
7.3	0.487857	0.0848606	7.3	0.705306	0.0755873	7.3	0.820122	0.0570484	7.3	0.885769	0.0413566	7.3	0.9252	0.0297586	7.3	0.949789	0.0215848	7.3	0.96538	0.0158659	7.3	0.975493	0.0119525
7.4	0.496532	0.0867516	7.4	0.712904	0.0759769	7.4	0.825793	0.0567144	7.4	0.889848	0.0407811	7.4	0.928116	0.0291588	7.4	0.951892	0.0210308	7.4	0.966918	0.0153782	7.4	0.976645	0.0115247
7.5	0.5054	0.0886727	7.5	0.720537	0.0763281	7.5	0.831428	0.056351	7.5	0.893867	0.0401925	7.5	0.930972	0.0285595	7.5	0.95394	0.0204824	7.5	0.968409	0.0149024	7.5	0.977756	0.0111113
7.6	0.514462	0.0906225	7.6	0.728201	0.0766376	7.6	0.837024	0.0559568	7.6	0.897826	0.0395922	7.6	0.933768	0.0279592	7.6	0.955934	0.0199395	7.6	0.969852	0.0144378	7.6	0.978827	0.0107116
7.7	0.523721	0.0925967	7.7	0.735891	0.0769027	7.7	0.842577	0.0555305	7.7	0.901724	0.03898	7.7	0.936503	0.0273571	7.7	0.957875	0.0194025	7.7	0.971251	0.013984	7.7	0.97986	0.0103248
7.8	0.53318	0.094588	7.8	0.743603	0.0771213	7.8	0.848084	0.0550712	7.8	0.905559	0.0383546	7.8	0.939179	0.0267532	7.8	0.959762	0.0188721	7.8	0.972605	0.0135403	7.8	0.980855	0.00995029
7.9	0.542839	0.0965881	7.9	0.751332	0.0772912	7.9	0.853542	0.0545783	7.9	0.909331	0.0377149	7.9	0.941794	0.0261476	7.9	0.961597	0.0183485	7.9	0.973915	0.0131063	7.9	0.981814	0.00958748
8	0.552698	0.0985885	8	0.759073	0.0774103	8	0.858947	0.0540512	8	0.913037	0.0370602	8	0.944348	0.025541	8	0.96338	0.0178317	8	0.975184	0.0126818	8	0.982737	0.0092358
8.1	0.562756	0.100582	8.1	0.766821	0.0774758	8.1	0.864296	0.0534897	8.1	0.916676	0.0363909	8.1	0.946841	0.0249334	8.1	0.965112	0.0173215	8.1	0.97641	0.0122663	8.1	0.983627	0.00889478
8.2	0.573013	0.102564	8.2	0.774569	0.0774846	8.2	0.869585	0.0528936	8.2	0.920247	0.0357078	8.2	0.949273	0.0243252	8.2	0.966794	0.0168176	8.2	0.977596	0.0118595	8.2	0.984483	0.00856395
8.3	0.583466	0.104529	8.3	0.782313	0.0774337	8.3	0.874812	0.0522625	8.3	0.923748	0.035012	8.3	0.951645	0.0237163	8.3	0.968426	0.0163197	8.3	0.978742	0.0114612	8.3	0.985307	0.00824292
8.4	0.594113	0.106474	8.4	0.790045	0.0773198	8.4	0.879971	0.0515967	8.4	0.927178	0.0343045	8.4	0.953956	0.0231072	8.4	0.970008	0.0158277	8.4	0.979849	0.0110712	8.4	0.986101	0.00793129
8.5	0.604952	0.108393	8.5	0.797759	0.0771401	8.5	0.885061	0.0508962	8.5	0.930537	0.0335861	8.5	0.956206	0.0224982	8.5	0.971543	0.0153415	8.5	0.980918	0.0106894	8.5	0.986863	0.00762872
8.6	0.61598	0.110278	8.6	0.805448	0.0768922	8.6	0.890077	0.0501616	8.6	0.933823	0.0328573	8.6	0.958395	0.0218897	8.6	0.973029	0.0148612	8.6	0.98195	0.0103155	8.6	0.987597	0.00733488
8.7	0.627192	0.112122	8.7	0.813105	0.0765736	8.7	0.895016	0.0493933	8.7	0.937035	0.0321184	8.7	0.960523	0.0212824	8.7	0.974467	0.0143868	8.7	0.982945	0.00994944	8.7	0.988302	0.00704946
8.8	0.638584	0.113914	8.8	0.820724	0.0761827	8.8	0.899875	0.0485918	8.8	0.940172	0.0313701	8.8	0.962591	0.0206766	8.8	0.975859	0.0139184	8.8	0.983904	0.00959117	8.8	0.988979	0.00677221
8.9	0.650148	0.115643	8.9	0.828295	0.0757175	8.9	0.904651	0.0477579	8.9	0.943233	0.0306128	8.9	0.964598	0.020073	8.9	0.977205	0.0134561	8.9	0.984828	0.00924055	8.9	0.989629	0.00650286
9	0.661878	0.117297	9	0.835813	0.0751765	9	0.909341	0.0468922	9	0.946218	0.0298474	9	0.966545	0.0194719	9	0.978505	0.0130002	9	0.985718	0.0088975	9	0.990253	0.0062412
9.1	0.673764	0.118862	9.1	0.843269	0.0745583	9.1	0.91394	0.0459955	9.1	0.949125	0.0290745	9.1	0.968432	0.0188737	9.1	0.97976	0.0125507	9.1	0.986574	0.00856193	9.1	0.990852	0.00598702
9.2	0.685797	0.120326	9.2	0.850655	0.0738616	9.2	0.918447	0.0450689	9.2	0.951955	0.0282951	9.2	0.97026	0.0182789	9.2	0.980971	0.0121078	9.2	0.987397	0.00823377	9.2	0.991426	0.00574012
9.3	0.697964	0.121675	9.3	0.857963	0.0730853	9.3	0.922858	0.0441134	9.3	0.954706	0.0275101	9.3	0.972029	0.0176879	9.3	0.982138	0.0116717	9.3	0.988189	0.00791296	9.3	0.991976	0.00550033
9.4	0.710254	0.122895	9.4	0.865186	0.0722287	9.4	0.927171	0.0431302	9.4	0.957378	0.0267205	9.4	0.973739	0.0171012	9.4	0.983262	0.0112426	9.4	0.988949	0.00759945	9.4	0.992503	0.00526749
9.5	0.722651	0.123972	9.5	0.872315	0.0712912	9.5	0.931383	0.0421206	9.5	0.95997	0.0259274	9.5	0.975391	0.0165192	9.5	0.984344	0.0108206	9.5	0.989678	0.00729319	9.5	0.993007	0.00504143
9.6	0.73514	0.124892	9.6	0.879343	0.0702728	9.6	0.935492	0.0410863	9.6	0.962484	0.0251316	9.6	0.976985	0.0159424	9.6	0.985385	0.0104058	9.6	0.990377	0.00699413	9.6	0.993489	0.00482201
9.7	0.747704	0.12564	9.7	0.88626	0.0691736	9.7	0.939495	0.0400287	9.7	0.964917	0.0243342	9.7	0.978522	0.0153712	9.7	0.986385	0.00999837	9.7	0.991047	0.00670225	9.7	0.99395	0.0046091
9.8	0.760324	0.126201	9.8	0.89306	0.0679944	9.8	0.94339	0.0389495	9.8	0.967271	0.0235362	9.8	0.980003	0.014806	9.8	0.987345	0.0095985	9.8	0.991689	0.0064175	9.8	0.99439	0.00440256
9.9	0.77298	0.12656	9.9	0.899733	0.066736	9.9	0.947175	0.0378505	9.9	0.969545	0.0227387	9.9	0.981428	0.0142474	9.9	0.988265	0.0092063	9.9	0.992303	0.00613986	9.9	0.994811	0.00420226
10	0.78565	0.126702	10	0.906273	0.0654	10	0.950848	0.0367337	10	0.971739	0.0219427	10	0.982797	0.0136958	10	0.989147	0.0088219	10	0.99289	0.00586929	10	0.995211	0.0040081
10.1	0.798312	0.126612	10.1	0.912672	0.0639882	10.1	0.954408	0.0356009	10.1	0.973854	0.0211492	10.1	0.984113	0.0131515	10.1	0.989992	0.00844543	10.1	0.993451	0.00560576	10.1	0.995593	0.00381994
10.2	0.810939	0.126275	10.2	0.918922	0.0625029	10.2	0.957854	0.0344542	10.2	0.97589	0.0203592	10.2	0.985374	0.012615	10.2	0.9908	0.008077	10.2	0.993986	0.00534925	10.2	0.995957	0.00363769
10.3	0.823507	0.125679	10.3	0.925017	0.0609467	10.3	0.961183	0.0332958	10.3	0.977847	0.0195737	10.3	0.986583	0.0120867	10.3	0.991571	0.00771673	10.3	0.994496	0.0050997	10.3	0.996303	0.00346123
10.4	0.835988	0.12481	10.4	0.930949	0.0593227	10.4	0.964396	0.0321277	10.4	0.979726	0.0187938	10.4	0.987739	0.0115669	10.4	0.992308	0.0073647	10.4	0.994981	0.0048571	10.4	0.996632	0.00329046
10.5	0.848354	0.123657	10.5	0.936713	0.0576345	10.5	0.967491	0.0309523	10.5	0.981528	0.0180204	10.5	0.988845	0.0110561	10.5	0.99301	0.00702102	10.5	0.995443	0.0046214	10.5	0.996945	0.00312527
10.6	0.860575	0.122212	10.6	0.942301	0.0558858	10.6	0.970468	0.0297716	10.6	0.983254	0.0172546	10.6	0.9899	0.0105546	10.6	0.993678	0.00668577	10.6	0.995883	0.00439256	10.6	0.997242	0.00296557
10.7	0.872622	0.120467	10.7	0.947709	0.0540809	10.7	0.973327	0.028588	10.7	0.984904	0.0164972	10.7	0.990907	0.0100627	10.7	0.994314	0.006359	10.7	0.9963	0.00417053	10.7	0.997523	0.00281125
10.8	0.884463	0.118416	10.8	0.952932	0.0522245	10.8	0.976068	0.0274038	10.8	0.986479	0.0157493	10.8	0.991865	0.00958081	10.8	0.994918	0.0060408	10.8	0.996695	0.00395526	10.8	0.997789	0.00266221
10.9	0.896069	0.116058	10.9	0.957964	0.0503215	10.9	0.97869	0.0262213	10.9	0.98798	0.0150117	10.9	0.992776	0.00910913	10.9	0.995492	0.00573119	10.9	0.99707	0.0037467	10.9	0.998041	0.00251835
11	0.907408	0.113392	11	0.962802	0.0483771	11	0.981194	0.0250428	11	0.989408	0.0142853	11	0.993641	0.00864799	11	0.996035	0.00543023	11	0.997424	0.00354479	11	0.998279	0.00237959
11.1	0.91845	0.110421	11.1	0.967441	0.0463971	11.1	0.983581	0.0238706	11.1	0.990765	0.0135709	11.1	0.99446	0.00819764	11.1	0.996548	0.00513793	11.1	0.997759	0.00334947	11.1	0.998503	0.00224581
11.2	0.929166	0.107152	11.2	0.97188	0.0443871	11.2	0.985852	0.0227068	11.2	0.992052	0.0128695	11.2	0.995236	0.00775833	11.2	0.997034	0.00485432	11.2	0.998075	0.00316067	11.2	0.998715	0.00211693
11.3	0.939525	0.103594	11.3	0.976115	0.0423533	11.3	0.988007	0.0215538	11.3	0.99327	0.0121816	11.3	0.995969	0.00733028	11.3	0.997492	0.00457939	11.3	0.998373	0.00297832	11.3	0.998914	0.00199284
11.4	0.949501	0.0997588	11.4	0.980146	0.0403018	11.4	0.990049	0.0204136	11.4	0.994421	0.0115081	11.4	0.996661	0.00691368	11.4	0.997923	0.00431314	11.4	0.998654	0.00280234	11.4	0.999102	0.00187345
11.5	0.959067	0.0956639	11.5	0.983969	0.038239	11.5	0.991977	0.0192884	11.5	0.995506	0.0108496	11.5	0.997311	0.00650873	11.5	0.998329	0.00405556	11.5	0.998917	0.00263266	11.5	0.999277	0.00175867
11.6	0.9682	0.0913283	11.6	0.987587	0.0361712	11.6	0.993795	0.0181803	11.6	0.996527	0.0102068	11.6	0.997923	0.00611556	11.6	0.998709	0.0038066	11.6	0.999164	0.00246919	11.6	0.999442	0.00164839
11.7	0.976878	0.0867748	11.7	0.990997	0.0341051	11.7	0.995505	0.0170911	11.7	0.997485	0.0095802	11.7	0.998496	0.00573431	11.7	0.999066	0.00356623	11.7	0.999395	0.00231184	11.7	0.999597	0.00154251
11.8	0.98508	0.082029	11.8	0.994202	0.0320468	11.8	0.997107	0.0160227	11.8	0.998382	0.00897039	11.8	0.999033	0.00536509	11.8	0.999399	0.00333439	11.8	0.999611	0.00216051	11.8	0.999741	0.00144095
11.9	0.992792	0.0771194	11.9	0.997202	0.0300029	11.9	0.998604	0.0149769	11.9	0.99922	0.00837784	11.9	0.999534	0.00500797	11.9	0.99971	0.00311102	11.9	0.999812	0.00201512	11.9	0.999875	0.0013436
12	1	0.0720766	12	1	0.0279796	12	1	0.0139553	12	1	0.00780297	12	1	0.00466302	12	1	0.00289605	12	1	0.00187556	12	1	0.00125036
Change in Concentration		Position along microchannel
	0.1	0.2	0.3	0.4	0.5	0.6	0.7	0.8	0.9	1	1.1	1.2	1.3	1.4	1.5	1.6	1.7	1.8	1.9	2	2.1	2.2	2.3	2.4	2.5	2.6	2.7	2.8	2.9	3	3.1	3.2	3.3	3.4	3.5	3.6	3.7	3.8	3.9	4	4.1	4.2	4.3	4.4	4.5	4.6	4.7	4.8	4.9
1	0.0176089	0.0163571	0.0151857	0.014115	0.0131271	0.0122182	0.0113834	0.010618	0.00991754	0.00927761	0.0086941	0.00816307	0.00768079	0.00724373	0.00684859	0.00649226	0.00617181	0.00588454	0.0056279	0.00539953	0.00519723	0.00501895	0.00486279	0.00472698	0.00460985	0.0045099	0.00442569	0.00435595	0.00429951	0.00425531	0.00422244	0.0042001	0.00418762	0.00418446	0.00419015	0.00420435	0.00422674	0.00425707	0.00429508	0.00434052	0.00439306	0.00445233	0.00451791	0.0045893	0.00466595	0.00474732	0.00483291	0.00492228	0.00501518
2	0.0312501	0.0290194	0.0269637	0.0250538	0.0232912	0.0216663	0.0201706	0.0187956	0.0175333	0.0163759	0.015316	0.0143466	0.0134612	0.0126534	0.0119174	0.0112479	0.0106396	0.0100878	0.0095881	0.00913637	0.00872878	0.00836182	0.00803221	0.00773696	0.0074733	0.00723871	0.00703085	0.00684761	0.00668701	0.00654728	0.00642674	0.00632387	0.00623723	0.00616548	0.00610739	0.00606176	0.0060275	0.00600357	0.00598901	0.00598293	0.00598455	0.00599313	0.00600806	0.0060288	0.0060549	0.00608595	0.00612162	0.00616157	0.00620547
3	0.041795	0.0388165	0.0360474	0.0334914	0.0311278	0.0289452	0.0269315	0.0250754	0.0233662	0.0217936	0.0203481	0.0190205	0.0178025	0.0166859	0.0156633	0.0147278	0.0138726	0.0130917	0.0123793	0.0117301	0.0111391	0.0106016	0.0101131	0.00966971	0.00926753	0.00890303	0.00857292	0.00827418	0.00800403	0.00775995	0.00753969	0.00734121	0.00716272	0.00700264	0.00685958	0.00673229	0.00661963	0.00652053	0.00643396	0.00635887	0.0062942	0.00623884	0.00619165	0.00615149	0.00611725	0.00608787	0.00606245	0.00604024	0.00602069
4	0.0497918	0.0462446	0.0429462	0.0399019	0.0370813	0.0344719	0.03206	0.0298331	0.0277787	0.0258849	0.0241403	0.022534	0.0210555	0.0196952	0.0184437	0.0172926	0.0162339	0.0152605	0.0143655	0.013543	0.0127873	0.0120935	0.0114571	0.010874	0.0103405	0.00985338	0.00940938	0.00900556	0.008639	0.00830681	0.00800603	0.00773366	0.00748665	0.00726195	0.0070566	0.00686779	0.00669302	0.00653016	0.00637755	0.00623407	0.00609911	0.00597254	0.00585455	0.00574554	0.00564587	0.00555568	0.00547478	0.00540251	0.00533781
5	0.0558587	0.0519181	0.0480974	0.0447023	0.0415431	0.0386165	0.0359056	0.0333963	0.0310748	0.0289283	0.0269449	0.0251131	0.0234221	0.0218619	0.0204226	0.0190955	0.0178722	0.0167449	0.0157067	0.014751	0.0138718	0.0130637	0.0123215	0.0116402	0.0110153	0.0104423	0.00991665	0.00943426	0.00899098	0.0085829	0.00820636	0.00785803	0.00753496	0.00723466	0.0069551	0.00669475	0.00645249	0.00622756	0.0060194	0.00582755	0.00565145	0.0054903	0.00534297	0.00520796	0.00508344	0.00496743	0.00485794	0.00475328	0.00465221
6	0.06026	0.0559476	0.0519912	0.0482792	0.0448442	0.0416629	0.0387176	0.0359913	0.0334681	0.0311336	0.0289741	0.0269774	0.0251319	0.023427	0.0218527	0.0203998	0.0190595	0.0178236	0.0166842	0.0156339	0.0146657	0.0137729	0.0129489	0.0121879	0.0114841	0.0108325	0.0102282	0.0096672	0.00914576	0.00866085	0.00820994	0.00779098	0.00740233	0.00704263	0.00671068	0.00640528	0.00612509	0.00586857	0.00563388	0.00541889	0.00522121	0.00503836	0.00486787	0.00470753	0.00455548	0.0044104	0.00427152	0.00413852	0.00401145
7	0.0635062	0.0589763	0.0547683	0.0508679	0.0472506	0.0438973	0.0407894	0.0379097	0.0352422	0.0327717	0.0304841	0.0283663	0.0264059	0.0245914	0.0229122	0.0213581	0.0199201	0.0185894	0.0173581	0.0162189	0.0151651	0.0141902	0.0132886	0.0124548	0.0116839	0.0109712	0.0103124	0.00970344	0.00914037	0.00861961	0.00813771	0.00769147	0.00727787	0.00689411	0.00653764	0.00620611	0.00589744	0.00560979	0.00534151	0.00509119	0.00485757	0.00463953	0.00443602	0.00424607	0.00406872	0.00390303	0.00374806	0.00360291	0.0034667
8	0.0658521	0.0611528	0.0567944	0.0527468	0.0489912	0.0455074	0.0422765	0.0392808	0.0365038	0.03393	0.0315449	0.0293351	0.0272879	0.0253917	0.0236355	0.0220092	0.0205033	0.019109	0.017818	0.0166228	0.015516	0.0144909	0.0135415	0.0126619	0.0118467	0.0110911	0.0103904	0.00974062	0.00913786	0.00857867	0.00805988	0.00757858	0.00713207	0.00671785	0.00633358	0.00597707	0.00564622	0.00533905	0.00505368	0.00478831	0.00454129	0.00431108	0.00409626	0.00389557	0.00370788	0.00353217	0.00336755	0.0032132	0.00306837
	t8 thru t1	0.0482431	0.0930388	0.134648	0.173279	0.209143	0.242433	0.273326	0.301989	0.328575	0.353227	0.376078	0.39725	0.416857	0.435005	0.451792	0.467309	0.481641	0.494865	0.507055	0.518278	0.528597	0.538069	0.546748	0.554683	0.56192	0.568501	0.574466	0.57985	0.584689	0.589012	0.592849	0.596228	0.599172	0.601706	0.603849	0.605622	0.607041	0.608123	0.608882	0.60933	0.609478	0.609337	0.608915	0.608221	0.607263	0.606048	0.604583	0.602874
	DC1	0.514523
	DC2	0.547692
	DC3	0.217385
Time Rate of Change
	Time 1	Time 2	Time 3	Time 4	Time 5	Time 6	Time 7	Time 8		TOTAL TRC
1		0.100311	0.0772701	0.0586044	0.0440467	0.0322545	0.023684	0.0170562		0.050461
2		0.145979	0.0717573	0.0543998	0.0407844	0.0298824	0.0219478	0.0157711		0.0543603
3		0.153251	0.0666341	0.0504852	0.0376899	0.0277173	0.020308	0.0145635		0.0529498
4		0.143702	0.0618917	0.0468395	0.0349053	0.0255333	0.0188049	0.0134193		0.0492994	0.0517677
5		0.126362	0.0574866	0.0434382	0.0322717	0.0235215	0.0173807	0.0123407		0.044686
6		0.104899	0.0533959	0.040265	0.029789	0.0216504	0.0160338	0.0113234		0.0396223
7		0.080034	0.0495969	0.0373032	0.0274472	0.0199083	0.0147578	0.0103643		0.0342017
8		0.0535263	0.046069	0.034536	0.0252398	0.0182837	0.0135466	0.00946044		0.028666	0.036794
9		0.0243992	0.0427931	0.0319472	0.023161	0.0167673	0.0123939	0.00860897		0.0228672
10		0.00186117	0.0397514	0.0295209	0.021206	0.0153515	0.0112938	0.00780729		0.0181131
11		-0.00336344	0.0369274	0.0272424	0.0193706	0.0140292	0.0102406	0.0070528		0.0159285
12		0.0192153	0.0343057	0.0250984	0.0176505	0.0127939	0.00922989	0.0063429		0.0178052	0.0186785
[truncated: 72 more columns]

## Sheet: Viability
	Eye-Brain	# Cells
			ave
	15	1.58	1.40375
	15	1.37
	15	1.41
	15	1.42
	15	1.39
	15	1.4
	15	1.15
	15	1.51
	30	3.88
	30	2.9	2.966
	30	3.1
	30	2.78
	30	3.25
	30	2.8
	30	3.64
	50	5.85
	50	7.05
	50	6.8	6.6065
	50	7.1
	50	6.5725
	50	5.66
	50	6.9

## Sheet: ECM
	Viability over ECM
		24 Hrs	48 Hrs	Ave
		1	2
C	C	1	0.51	0.971667
	C	1	0.48	0.485
	C	1.1	0.45
	C	0.95	0.47
	C	0.92	0.53
	C	0.86	0.47
	PLL	0.99	0.71	0.975
		0.95	0.79	0.763333
		0.98	0.78
		0.98	0.77
		0.96	0.75
		0.99	0.78
	Con-A	0.94	0.78	0.973333
		0.98	0.79	0.776667
		0.97	0.77
		0.99	0.79
		0.99	0.78
		0.97	0.75
	LM	0.99	0.73	0.953333
		0.91	0.79	0.761667
		0.96	0.82
		0.94	0.77
		0.95	0.74
		0.97	0.72
	t= 24 hrs	t= 48 hrs
Control	0.971667	0.485
PLL	0.975	0.763333
Con-A	0.973333	0.776667
LM	0.953333	0.761667

## Sheet: CL Size
		Single	Small	Large
		53.414	332.168	797.885			Individual Cell	29.2023
		34.135	356.286	869.485			Small Cluster	313.349
		18.889	275.631	825.854			Large Cluster	887.163
		38.766	433.195	701.697
		30.389	209.833	1069.54
		31.039	461.866	997.284
		25.705	301.597	948.401
		20.138	281.303
		41.42	191.23
		23.624	290.383
		11.344
		17.38
		29.244
		27.319
		35.228

## Sheet: IC
	LP for IC			CI for IC
		IC		IC
	GI	819.4		GI	0.16
	GII	987.9		GII	0.24
	GIII	1018.6		GIII	0.26
	C	22.8		C	0.14
	GI	819.4		GI	0.16
	GII	987.9		GII	0.24
	GIII	1018.6		GIII	0.26

## Sheet: SC
	Small Clusters
	PL				CI
	C	22.1			C	0.06
	GI	98.6			GI	0.41
	GII	160.3			GII	0.73
	GIII	188.2			GIII	0.81
	PL				CI
	C	22.1			C	0.06
	GI	198.2			GI	0.81
	GII	160.3			GII	0.73
	GIII	98.6			GIII	0.41

## Sheet: LC
	PL				CI
	C	26.9			C	0.086
	GI	141.3			GI	0.41
	GII	253.6			GII	0.72
	GIII	188.9			GIII	0.71
